# Supplementary material for: Social dynamics impact scolding behaviour in captive groups of common ravens (Corvus corax)
Source: Front Zool. 2022 Dec 12;19:32. doi: 10.1186/s12983-022-00477-6 (PMC9743665; doi:10.1186/s12983-022-00477-6)
Supplement: Supplementary file 1 — Additional file 1: Table S1. Data used for the analysis on scolding duration. [file 12983_2022_477_MOESM1_ESM.xlsx]

## Sheet: all data
Date	Days_since_Training	Individual	Start_Group	Sex	Raising	Dominance	Presentation_type	PRO_Mobbing_Duration
2011-12-05	24	Anton	A	m	Parent	yes	group	0.7903
2012-01-02	52	Anton	A	m	Parent	yes	group	0.4915
2012-01-16	66	Anton	A	m	Parent	yes	group	0.8974
2012-01-26	76	Anton	A	m	Parent	yes	separation	0.957718
2012-02-06	87	Anton	A	m	Parent	yes	group	0.7143
2012-02-27	108	Anton	A	m	Parent	yes	group	0.3572
2012-03-15	125	Anton	A	m	Parent	yes	group	0
2013-01-23	439	Astrid	B	f	Hand	yes	group	0
2013-02-23	470	Astrid	B	f	Hand	yes	group	0
2013-03-11	486	Astrid	B	f	Hand	yes	group	0.0896
2013-04-10	516	Astrid	B	f	Hand	yes	separation	0
2013-04-24	530	Astrid	B	f	Hand	yes	group	0.3473
2013-05-10	546	Astrid	B	f	Hand	yes	group	0.3454
2013-06-28	595	Astrid	B	f	Hand	yes	group	0.2843
2012-01-02	52	Ellen	A	f	Parent	no	group	0
2012-01-16	66	Ellen	A	f	Parent	no	group	0.1166
2012-02-06	87	Ellen	A	f	Parent	no	group	0.1286
2012-02-16	97	Ellen	A	f	Parent	no	separation	0
2012-02-27	108	Ellen	A	f	Parent	no	group	0
2012-03-15	125	Ellen	A	f	Parent	no	group	0.0064
2012-04-04	145	Ellen	A	f	Parent	no	group	0.0101
2011-11-13	2	Heidi	A	f	Parent	yes	group	0.4517
2011-12-05	24	Heidi	A	f	Parent	yes	group	0.5805
2011-12-16	35	Heidi	A	f	Parent	yes	separation	0.548475
2012-01-02	52	Heidi	A	f	Parent	yes	group	0.5683
2012-01-16	66	Heidi	A	f	Parent	yes	group	1
2012-02-06	87	Heidi	A	f	Parent	yes	group	0.5598
2012-02-27	108	Heidi	A	f	Parent	yes	group	0.5544
2012-02-27	108	Jakob	A	m	Parent	no	group	0
2012-03-15	125	Jakob	A	m	Parent	no	group	0
2012-04-04	145	Jakob	A	m	Parent	no	group	0
2012-04-10	151	Jakob	A	m	Parent	no	separation	0.180159
2012-04-24	165	Jakob	A	m	Parent	no	group	0
2012-05-16	187	Jakob	A	m	Parent	no	group	0
2012-06-29	231	Jakob	A	m	Parent	no	group	0
2012-01-16	66	Jonas	A	m	Parent	no	group	0
2012-02-06	87	Jonas	A	m	Parent	no	group	0
2012-02-27	108	Jonas	A	m	Parent	no	group	0.1321
2012-03-05	115	Jonas	A	m	Parent	no	separation	0
2012-03-15	125	Jonas	A	m	Parent	no	group	0
2012-04-04	145	Jonas	A	m	Parent	no	group	0
2012-04-24	165	Jonas	A	m	Parent	no	group	0
2012-02-06	87	Klara	A	f	Parent	no	group	0
2012-02-27	108	Klara	A	f	Parent	no	group	0
2012-03-15	125	Klara	A	f	Parent	no	group	0
2012-03-23	133	Klara	A	f	Parent	no	separation	0
2012-04-04	145	Klara	A	f	Parent	no	group	0
2012-04-24	165	Klara	A	f	Parent	no	group	0
2012-05-16	187	Klara	A	f	Parent	no	group	0
2012-10-18	342	Lellan	B	f	Hand	no	group	0.1453
2012-12-17	402	Lellan	B	f	Hand	no	group	0
2013-01-23	439	Lellan	B	f	Hand	no	group	0
2013-01-27	443	Lellan	B	f	Hand	no	separation	0.0364763
2013-02-23	470	Lellan	B	f	Hand	no	group	0
2013-03-11	486	Lellan	B	f	Hand	no	group	0
2013-04-24	530	Lellan	B	f	Hand	no	group	0
2011-11-13	2	Lena	A	f	Parent	no	group	0
2011-12-05	24	Lena	A	f	Parent	no	group	0
2012-01-02	52	Lena	A	f	Parent	no	group	0.0044
2012-01-05	55	Lena	A	f	Parent	no	separation	0.935484
2012-01-16	66	Lena	A	f	Parent	no	group	0.3518
2012-02-27	108	Lena	A	f	Parent	no	group	0
2012-03-15	125	Lena	A	f	Parent	no	group	0
2013-01-23	439	Matte	B	m	Hand	no	group	0
2013-02-23	470	Matte	B	m	Hand	no	group	0
2013-03-11	486	Matte	B	m	Hand	no	group	0
2013-03-20	495	Matte	B	m	Hand	no	separation	0.426255
2013-04-24	530	Matte	B	m	Hand	no	group	0
2013-05-10	546	Matte	B	m	Hand	no	group	0
2013-06-28	595	Matte	B	m	Hand	no	group	0
2012-08-24	287	Orm	B	m	Hand	no	group	0
2012-10-18	342	Orm	B	m	Hand	no	group	0
2012-12-17	402	Orm	B	m	Hand	no	group	0
2013-01-09	425	Orm	B	m	Hand	no	separation	0.377926
2013-01-23	439	Orm	B	m	Hand	no	group	0
2013-02-23	470	Orm	B	m	Hand	no	group	0
2013-03-11	486	Orm	B	m	Hand	no	group	0
2012-12-17	402	Ray	B	m	Hand	no	group	0
2013-01-23	439	Ray	B	m	Hand	no	group	0
2013-02-23	470	Ray	B	m	Hand	no	group	0
2013-02-27	474	Ray	B	m	Hand	no	separation	0.0766161
2013-03-11	486	Ray	B	m	Hand	no	group	0
2013-04-24	530	Ray	B	m	Hand	no	group	0
2013-05-10	546	Ray	B	m	Hand	no	group	0
2013-01-23	439	Skadi	B	f	Parent	no	group	0
2013-02-23	470	Skadi	B	f	Parent	no	group	0.1743
2013-03-11	486	Skadi	B	f	Parent	no	group	0.2358
2013-04-24	530	Skadi	B	f	Parent	no	group	0
2013-04-27	533	Skadi	B	f	Parent	no	separation	0.322278
2013-05-10	546	Skadi	B	f	Parent	no	group	0
2013-06-28	595	Skadi	B	f	Parent	no	group	0
2012-03-15	125	Sophie	A	f	Parent	no	group	0
2012-04-04	145	Sophie	A	f	Parent	no	group	0
2012-04-24	165	Sophie	A	f	Parent	no	group	0
2012-05-04	175	Sophie	A	f	Parent	no	separation	0
2012-05-16	187	Sophie	A	f	Parent	no	group	0
2012-06-29	231	Sophie	A	f	Parent	no	group	0
2012-07-27	259	Sophie	A	f	Parent	no	group	0
2012-08-24	287	Thor	B	m	Parent	yes	group	0.8921
2012-10-18	342	Thor	B	m	Parent	yes	group	0.6069
2012-12-17	402	Thor	B	m	Parent	yes	group	0.2558
2012-12-19	404	Thor	B	m	Parent	yes	separation	0.298824
2013-01-23	439	Thor	B	m	Parent	yes	group	0
2013-02-23	470	Thor	B	m	Parent	yes	group	0.1612
2013-03-11	486	Thor	B	m	Parent	yes	group	0.2285
