# Supplementary material for: Social dynamics impact scolding behaviour in captive groups of common ravens (Corvus corax)
Source: Front Zool. 2022 Dec 12;19:32. doi: 10.1186/s12983-022-00477-6 (PMC9743665; doi:10.1186/s12983-022-00477-6)
Supplement: Supplementary file 2 — Additional file 2: Table S2. Data used for the analysis on scolding latency and order. [file 12983_2022_477_MOESM2_ESM.xlsx]

## Sheet: Sheet1
Date	Days_since_Training	Individual	Group	Sex	Raising	Dominance	Order_by_Group	Latency
2011-11-13	2	Heidi	Group A	f	Parent	yes	1	126.4
2011-11-13	2	Anton	Group A	m	Parent	yes	2	130.8
2011-11-13	2	Ellen	Group A	f	Parent	no	3	390.2
2011-11-13	2	Thor	Group B	m	Parent	yes	1	40.6
2011-11-13	2	Skadi	Group B	f	Parent	no	2	47.2
2011-12-05	24	Anton	Group A	m	Parent	yes	1	3.8
2011-12-05	24	Heidi	Group A	f	Parent	yes	2	3.8
2011-12-05	24	Thor	Group B	m	Parent	yes	1	29.2
2011-12-05	24	Skadi	Group B	f	Parent	no	2	136
2012-01-02	52	Anton	Group A	m	Parent	yes	2	136.4
2012-01-02	52	Heidi	Group A	f	Parent	yes	1	136.4
2012-01-02	52	Lena	Group A	f	Parent	no	3	284.6
2012-01-02	52	Skadi	Group B	f	Parent	no	1	101.4
2012-01-02	52	Thor	Group B	m	Parent	yes	2	102.8
2012-01-16	66	Anton	Group A	m	Parent	yes	1	9.6
2012-01-16	66	Heidi	Group A	f	Parent	yes	2	10
2012-01-16	66	Ellen	Group A	f	Parent	no	3	245.2
2012-01-16	66	Lena	Group A	f	Parent	no	4	342.2
2012-01-16	66	Jakob	Group A	m	Parent	no	5	362.8
2012-01-16	66	Sophie	Group A	f	Parent	no	6	553.2
2012-01-16	66	Thor	Group B	m	Parent	yes	1	9
2012-01-16	66	Skadi	Group B	f	Parent	no	2	39
2012-02-06	87	Anton	Group A	m	Parent	yes	1	352
2012-02-06	87	Heidi	Group A	f	Parent	yes	2	356.6
2012-02-06	87	Ellen	Group A	f	Parent	no	3	390.2
2012-02-06	87	Sophie	Group A	f	Parent	no	4	522.4
2012-02-06	87	Lena	Group A	f	Parent	no	5	533.6
2012-02-06	87	Thor	Group B	m	Parent	yes	1	3.4
2012-02-06	87	Skadi	Group B	f	Parent	no	2	12.6
2012-02-27	108	Anton	Group A	m	Parent	yes	1	300.8
2012-02-27	108	Heidi	Group A	f	Parent	yes	2	301.8
2012-02-27	108	Jonas	Group A	m	Parent	no	3	402.2
2012-02-27	108	Klara	Group A	f	Parent	no	4	506.4
2012-02-27	108	Thor	Group B	m	Parent	yes	1	3.6
2012-02-27	108	Skadi	Group B	f	Parent	no	2	4.6
2012-03-15	125	Heidi	Group A	f	Parent	yes	1	276.4
2012-03-15	125	Ellen	Group A	f	Parent	no	2	370.2
2012-03-15	125	Skadi	Group B	f	Parent	no	1	55.2
2012-03-15	125	Thor	Group B	m	Parent	yes	2	75
2012-04-04	145	Heidi	Group A	f	Parent	yes	1	244.2
2012-04-04	145	Anton	Group A	m	Parent	yes	2	274
2012-04-04	145	Ellen	Group A	f	Parent	no	3	408.2
2012-04-04	145	Lena	Group A	f	Parent	no	4	443.4
2012-04-04	145	Thor	Group B	m	Parent	yes	1	18
2012-04-04	145	Skadi	Group B	f	Parent	no	2	100.4
2012-04-24	165	Heidi	Group A	f	Parent	yes	1	136.2
2012-04-24	165	Anton	Group A	m	Parent	yes	2	346.4
2012-04-24	165	Thor	Group B	m	Parent	yes	1	151.2
2012-04-24	165	Skadi	Group B	f	Parent	no	2	153.2
2012-05-16	187	Heidi	Group A	f	Parent	yes	1	341.2
2012-05-16	187	Anton	Group A	m	Parent	yes	2	406
2012-05-16	187	Thor	Group B	m	Parent	yes	1	238.8
2012-06-29	231	Heidi	Group A	f	Parent	yes	1	261.2
2012-06-29	231	Thor	Group B	m	Parent	yes	1	191.2
2012-06-29	231	Skadi	Group B	f	Parent	no	2	194.4
2012-07-27	259	Heidi	Group A	f	Parent	yes	1	760.8
2012-07-27	259	Thor	Group B	m	Parent	yes	1	146.8
2012-07-27	259	Skadi	Group B	f	Parent	no	2	148.4
2012-08-24	287	Heidi	Group A	f	Parent	yes	1	300.6
2012-08-24	287	Anton	Group A	m	Parent	yes	2	368.6
2012-08-24	287	Thor	Group B	m	Parent	yes	1	2.8
2012-08-24	287	Skadi	Group B	f	Parent	no	2	17
2012-08-24	287	Astrid	Group B	f	Hand	yes	3	259.6
2012-10-18	342	Heidi	Group A	f	Parent	yes	1	294.6
2012-10-18	342	Jonas	Group A	m	Parent	no	2	426
2012-10-18	342	Klara	Group A	f	Parent	no	3	450
2012-10-18	342	Skadi	Group B	f	Parent	no	1	1.6
2012-10-18	342	Thor	Group B	m	Parent	yes	2	1.6
2012-10-18	342	Lellan	Group B	f	Hand	no	3	79.4
2012-12-17	402	Jonas	Group merged	m	Parent	no	1	45.6
2012-12-17	402	Heidi	Group merged	f	Parent	yes	2	117
2012-12-17	402	Sophie	Group merged	f	Parent	no	3	172
2012-12-17	402	Skadi	Group merged	f	Parent	no	2	45.6
2012-12-17	402	Thor	Group merged	m	Parent	yes	1	45.6
2013-01-23	439	Heidi	Group merged	f	Parent	yes	1	7.6
2013-01-23	439	Jonas	Group merged	m	Parent	no	2	171.4
2013-01-23	439	Klara	Group merged	f	Parent	no	3	259
2013-02-23	470	Heidi	Group merged	f	Parent	yes	4	125.6
2013-02-23	470	Jonas	Group merged	m	Parent	no	5	125.6
2013-02-23	470	Thor	Group merged	m	Parent	yes	1	26.4
2013-02-23	470	Skadi	Group merged	f	Parent	no	2	27.2
Only included for plotting, otherwise individuals missing from figure. This datapoint will be excluded from modelling via script.		Matte
Only included for plotting, otherwise individuals missing from figure. This datapoint will be excluded from modelling via script.		Orm
Only included for plotting, otherwise individuals missing from figure. This datapoint will be excluded from modelling via script.		Ray

## Sheet: Sheet2
Date	Group / Subject	Identifier	Exposure Start	Group aviary	pos1	pos2	pos3	pos4	pos9	pos10	Positions	first position	comment
2011-11-13	Group B	2011-11-13Group B	47.8	Domus (B)	47.8	180.6					1,2
2011-11-13	Group A	2011-11-13Group A	322.2	Ludus (A)			322.2	489.8			3,4
2011-12-05	Group B	2011-12-05Group B	73.4	Domus (B)	73.4	235					1,2
2011-12-05	Group A	2011-12-05Group A	362	Ludus (A)			362	497.2			3,4
2012-01-02	Group B	2012-01-02Group B	109.4	Domus (B)	109.4	251.2					1,2
2012-01-02	Group A	2012-01-02Group A	375.2	Ludus (A)			375.2	523.8			3,4
2012-01-16	Group B	2012-01-16Group B	50.4	Domus (B)	50.4	192.8					1,2
2012-01-16	Group A	2012-01-16Group A	333.8	Ludus (A)			333.8	470.6			3,4
2012-02-06	Group B	2012-02-06Group B	37.6	Domus (B)	37.6	189.6					1,2
2012-02-06	Group A	2012-02-06Group A	389.6	Ludus (A)			389.6	505.8			3,4
2012-02-27	Group B	2012-02-27Group B	100.2	Domus (B)	100.2	266.8					1,2
2012-02-27	Group A	2012-02-27Group A	384.8	Ludus (A)			384.8	490.2			3,4
2012-03-15	Group B	2012-03-15Group B	101.2	Domus (B)	101.2	248.8					1,2
2012-03-15	Group A	2012-03-15Group A	367.6	Ludus (A)			367.6	497			3,4
2012-04-04	Group B	2012-04-04Group B	890.4	Domus (B)	890.4	1017.4					1,2
2012-04-04	Group A	2012-04-04Group A	1130	Ludus (A)			1130	1266.6			3,4
2012-04-24	Group B	2012-04-24Group B	826.8	Domus (B)	826.8	973.6					1,2
2012-04-24	Group A	2012-04-24Group A	1129	Ludus (A)			1129	1261.6			3,4
2012-05-16	Group B	2012-05-16Group B	47.8	Domus (B)	47.8	194.8					1,2
2012-05-16	Group A	2012-05-16Group A	357.2	Ludus (A)			357.2	488.2			3,4
2012-06-29	Group B	2012-06-29Group B	476.4	Domus (B)	476.4	579.4					1,2
2012-06-29	Group A	2012-06-29Group A	723.8	Ludus (A)			723.8	846.2			3,4
2012-07-27	Group B	2012-07-27Group B	700.8	Domus (B)	700.8	823					1,2
2012-07-27	Group A	2012-07-27Group A	1456.8	Ludus (A)					1456.8	1571.4	9,10
2012-07-27	Thor	2012-07-27Thor	823	Domus (B)	700.8	823					1,2		thor out of sight from mask in position 1. only sees it in pos 2 and thern immediately scolds.
2012-08-24	Group B	2012-08-24Group B	534.2	Domus (B)	534.2	680.6					1,2
2012-08-24	Group A	2012-08-24Group A	834.6	Ludus (A)			834.6				3		4 empty
2012-10-18	Group B	2012-10-18Group B	902	Domus (B)	902	1026.4					1,2?
2012-10-18	Group A	2012-10-18Group A	1196.6	Ludus (A)			1196.6	1328			3,4?
2012-12-17	Group B	2012-12-17Group B	370	merged	370	505	579.6				1,2,3		all adults connected in dv, ds, rw, ll
2012-12-17	Group A	2012-12-17Group A	370	merged	370	505	579.6				1,2,3		all adults connected in dv, ds, rw, ll
2013-01-23	Group B	2013-01-23Group B	547.6	merged	547.6	656.8	798.2				1,2,3
2013-01-23	Group A	2013-01-23Group A	547.6	merged	547.6	656.8	798.2				1,2,3
2013-02-23	Group B	2013-02-23Group B	424	merged	424	549.4	669.8				1,2,3
2013-02-23	Group A	2013-02-23Group A	424	merged	424	549.4	669.8				1,2,3
2013-03-11	Group B	2013-03-11Group B	502.6	merged	502.6	612	686.6				1,2,3
2013-03-11	Group A	2013-03-11Group A	502.6	merged	502.6	612	686.6				1,2,3
2013-03-11	Group B	2013-03-11Group B	502.6	merged	502.6	612	686.6				1,2,3
2013-03-11	Group A	2013-03-11Group A	502.6	merged	502.6	612	686.6				1,2,3
2013-03-11	jonas heidi	2013-03-11jonas heidi	502.6	merged	612	612	686.6				1,2,3		jonas heidi separated and breeding in pos 2
2013-04-24	both	2013-04-24both		merged	783.2	873.6	957.6						1 thor astrid skadi (jonas heidi scold), 2 jonas heidi?, 3 sophie klara orm lellan matte ray
2013-04-24	both	2013-04-24both		merged	783.2	873.6	957.6						1 thor astrid skadi (jonas heidi scold), 2 jonas heidi?, 3 sophie klara orm lellan matte ray
2013-04-24	both	2013-04-24both		merged	783.2	873.6	957.6						1 thor astrid skadi (jonas heidi scold), 2 jonas heidi?, 3 sophie klara orm lellan matte ray
2013-05-10	both	2013-05-10both		merged	714.2	819.6	915.4						1 thor astrid skadi, 2 jonas heidi, 3 sophie klara orm lellan matte ray joey
2013-05-10	both	2013-05-10both		merged	714.2	819.6	915.4						1 thor astrid skadi, 2 jonas heidi, 3 sophie klara orm lellan matte ray joey
2013-05-10	both	2013-05-10both		merged	714.2	819.6	915.4						1 thor astrid skadi, 2 jonas heidi, 3 sophie klara orm lellan matte ray joey
2013-06-28	both	2013-06-28both		merged	1438.2	1538.8	1656						1 thor astrid joey, 2 heidi jonas, 3 klara ellen sophie matte lellan ray orm
2013-06-28	both	2013-06-28both		merged	1438.2	1538.8	1656						1 thor astrid joey, 2 heidi jonas, 3 klara ellen sophie matte lellan ray orm
2013-06-28	both	2013-06-28both		merged	1438.2	1538.8	1656						1 thor astrid joey, 2 heidi jonas, 3 klara ellen sophie matte lellan ray orm
