# Supplementary material for: Social dynamics impact scolding behaviour in captive groups of common ravens (Corvus corax)
Source: Front Zool. 2022 Dec 12;19:32. doi: 10.1186/s12983-022-00477-6 (PMC9743665; doi:10.1186/s12983-022-00477-6)
Supplement: Supplementary file 3 — Additional file 3. R script used for statistical analysis and plotting. [file 12983_2022_477_MOESM3_ESM.r]

# R script for the manuscript "Social  dynamics impact scolding behaviour in captive groups of common ravens (Corvus corax)"
# Author: Christian R Blum
# Year: 2022

# RATIO ANALYSIS: ####
  # set work directory, load packages, import data
    rm(list=ls())
    setwd("D:/workspace")
    
    library(readxl)
    library(glmmTMB)
    library(car)
    library(ggplot2)
    library(viridis)
    library(tidyverse)
    library(emmeans)
    library(MASS)
    library(Hmisc)
    library(reshape2)
    library(data.table)
    library(ggeffects)
    library(ggnewscale)
    library(brant)
    library(DHARMa)
    source("D:/functions/diagnostic_fcns.r")
    source("D:/functions/glmmTMB_stability.r", chdir = TRUE)    
    
    mob <- read_excel("duration_data.xlsx")
    str(mob)
    
  # create plot to showcase dates of group trials and separation trials per subject
    colnames(mob)
    fig1.data=mob
    fig1.data$Individual <- factor(fig1.data$Individual, levels = c("Sophie", "Jakob", "Klara", "Jonas", "Ellen", "Anton", "Lena", "Heidi",
                                                                  "Skadi", "Astrid", "Matte", "Ray", "Lellan", "Orm", "Thor"))
    fig1.data$Start_Group=as.factor(str_replace_all(fig1.data$Start_Group, c("A" = "Group A", "B" = "Group B")))
    colnames(fig1.data)[colnames(fig1.data) == 'Presentation_type'] <- 'Presentationtype'
    colnames(fig1.data)[colnames(fig1.data) == 'Start_Group'] <- 'Group'
    
    # plot presentation type per date and subject
    fig.3=
    ggplot(fig1.data, aes(x = Date, y = Individual, shape=Presentationtype, color=Presentationtype))+
      geom_point()+
      facet_wrap(~Group, ncol=1, scales = "free")+
      theme_classic()+
      theme(axis.text.x = element_text(angle = 45, hjust = 1, vjust = 1))+
      scale_color_manual(values=c("#4477AA", "#AA3377"))+
      xlab(NULL)
    fig.3
  
    
  # prepare data
    # custom function (kindly provided by Roger Mundry) to drop cases including NAs, 
    # dummy code all factors and identify all possible random slopes 
    xx.fe.re=fe.re.tab(fe.model="PRO_Mobbing_Duration~Presentation_type*Dominance+Raising+Sex+Days_since_Training",
                       re="(1|Individual)", data=mob)
    nrow(mob)==nrow(xx.fe.re$data) # no cases were dropped
    xx.fe.re$summary # no identifiable random slopes
    mod.dat=xx.fe.re$data
    
    # transform response
    transf.y=mod.dat$PRO_Mobbing_Duration
    range(transf.y) # includes 0 and 1, therefore needs to be scaled for beta distribution model
    mod.dat$transf.y <- (transf.y*(length(transf.y) - 1) +
                           0.5)/length(transf.y)
    range(mod.dat$transf.y) # now fits range between 0 and 1
    rm(transf.y)
    
    # dummy coding of predictors
    mod.dat$Presentation_type.separation = mod.dat$Presentation_type.separation - mean(mod.dat$Presentation_type.separation)
    
    # z-transforming of predictors (scale to a mean of 0 and a sd of 1)
    mod.dat$z.Days_since_Training=as.vector(scale(mod.dat$Days_since_Training))
    mean(mod.dat$z.Days_since_Training)
    sd(mod.dat$z.Days_since_Training)
    
  # full model
    full.mod=glmmTMB(transf.y~Presentation_type*Dominance+Raising+Sex+z.Days_since_Training+
                     (1+Presentation_type.separation+z.Days_since_Training||Individual),
                   data=mod.dat, family=beta_family(link="logit")) # converges
    
  # check model assumptions
  	# check residuals
  	hist(resid(full.mod)) # ok
  
  	# testing overdispersion
  	overdisp.test(full.mod) # underdispersed, leading to potentially conservative testing
  
  	# deviations from common intercept and slopes
  	ranef.diagn.plot(full.mod) # ok
    
   	# collinearity test via variance inflation factors
    xxo=lm(PRO_Mobbing_Duration~Presentation_type+Dominance+Raising+Sex+z.Days_since_Training, data=mod.dat)
    vif(xxo) # VIFs are ok, "Raising" is highest
    
  	# model stability
  	full.stab=glmmTMB.stab(model.res=full.mod, data=mod.dat)
  	round(full.stab$summary[, -1], 3)
  	m.stab.plot(full.stab$summary[, -1]) # looks good overall, "Raising" (especially) and "Sex" could be better
  	
  	# "Raising" increased our VIF and proved to be a rather unstable factor, so we remove it from the full model:
  	
  	full.mod=glmmTMB(transf.y~Presentation_type*Dominance+Sex+z.Days_since_Training+
  	                   (1+Presentation_type.separation+z.Days_since_Training||Individual),
  	                 data=mod.dat, family=beta_family(link="logit")) # converges
  	
  	# checking model assumptions:
  	# check residuals
  	hist(resid(full.mod)) # ok
  	
  	# testing overdispersion
  	overdisp.test(full.mod) # underdispersed, leading to potentially conservative testing
  	
  	# deviations from common intercept and slopes
  	ranef.diagn.plot(full.mod) # ok
  	
  	# collinearity test via variance inflation factors
  	xx=lm(PRO_Mobbing_Duration~Presentation_type+Dominance+Sex+z.Days_since_Training, data=mod.dat)
  	vif(xx) # VIFs are noticeably better now
  	
  	# model stability
  	full.stab=glmmTMB.stab(model.res=full.mod, data=mod.dat)
  	round(full.stab$summary[, -1], 3)
  	m.stab.plot(full.stab$summary[, -1]) # looks better, "Sex" still somewhat unstable, but not as bad as "Raising"
  	
  		
  # reduced model
  	red.mod=glmmTMB(transf.y~Presentation_type+Dominance+Sex+z.Days_since_Training+
                         (1+Presentation_type.separation+z.Days_since_Training||Individual),
                       data=mod.dat, family=beta_family(link="logit")) # converges
                       
  	
  # check model assumtions
  	# check residuals
  	hist(resid(red.mod)) 
  
  	# testing overdispersion
  	overdisp.test(red.mod)
  
  	# deviations from common intercept and slopes
  	ranef.diagn.plot(red.mod)
  
  	# model stability
    red.stab=glmmTMB.stab(model.res=red.mod, data=mod.dat)
  	round(red.stab$summary[, -1], 3)
  	m.stab.plot(red.stab$summary[, -1])
  	
  
  # null model
  	null.mod=glmmTMB(transf.y~Raising+Sex+z.Days_since_Training+
                         (1+Presentation_type.separation+z.Days_since_Training||Individual),
                       data=mod.dat, family=beta_family(link="logit")) 
  
  # model comparisons
  	as.data.frame(anova(null.mod, full.mod, test="Chisq"))
  	as.data.frame(anova(null.mod, red.mod, test="Chisq"))	
  	as.data.frame(anova(red.mod, full.mod, test="Chisq"))
  	
  	# checking which factors are significant
  	tests=as.data.frame(drop1(red.mod, test="Chisq"))
  	round(tests,3) # both test predictors should stay
  
   # model output
    summary(full.mod) # model output
    confint(full.mod) # confidence intervals
    
    # despite the interaction not being significant, if at least one of the main effects is significant (and here both are) then 
    # the post-hoc tests can still be done to understand group differences,  
    # see Wei et al. 2012, https://www.ncbi.nlm.nih.gov/pmc/articles/PMC3199378/ 
    # therefore, we continue with post-hoc testing 
   
  # post-hoc tukey contrast test to investigate the interaction term by comparing Estimated Marginal Means, aka Least-Squares Means of all levels
    emci=emmeans(full.mod, specs=pairwise~Presentation_type:Dominance)
    emci$contrasts 
    plot(emci, CIs = F, comparisons = TRUE) # visual representation
    # arrows show contrasts, not confidence intervals. lack of overlap indicates significant differences. 
    
  # conclusion:
    # dominants scold more than subordinates in the group, but not in separation
    
  # plotting
    # plot raw data with model estimates
    # get model estimates
    plot(ggpredict(full.mod, terms = c("Presentation_type", "Dominance")))
    xxp = ggpredict(full.mod, terms = c("Presentation_type", "Dominance"))
    xxp
    dt1 = xxp
    head(dt1)
    str(dt1)
    setDT(dt1)  
    head(dt1)
    setnames(dt1, old = c("x", "group"), new = c("Presentation_type", "Dominance"))
    dt1
    
    df1 = mob
    
    # set dominant to reference level
    df1 <- within(df1, Dominance <- relevel(as.factor(Dominance), ref = "yes"))
    dt1 <- within(dt1, Dominance <- relevel(as.factor(Dominance), ref = "yes"))
    
    # plot
    fig.5=
    ggplot(df1, aes(x = Dominance, y = PRO_Mobbing_Duration)) +
      geom_boxplot(aes(fill=Dominance), outlier.shape = NA, position=position_dodge(.9), alpha=0.3)+
      scale_fill_manual(name="Top-ranked", values=c("#EE6677", "#66CCEE"))+
      new_scale_fill()+ new_scale_color()+
      geom_errorbar(mapping = aes(ymax = conf.high,ymin = conf.low,x = Dominance,color = Dominance), width=0.9, size=1.2,
                    data = dt1, inherit.aes = FALSE)+
      geom_point(aes(x=Dominance, y=predicted, fill=Dominance, color=Dominance), size=3.5, alpha=1, shape=23,
                 data = dt1, inherit.aes = FALSE) +
      scale_fill_manual(name="Top-ranked", values=c("#AA3377", "#4477AA"))+
      scale_color_manual(name="Top-ranked", values=c("#AA3377", "#4477AA"))+
      new_scale_fill()+
      geom_point(aes(fill=Dominance), position=position_jitterdodge(0.9), size=1.5, alpha=0.8, shape=21) +
      scale_fill_manual(name="Top-ranked", values=c("#EE6677", "#66CCEE"))+
      theme_classic()+
      theme(strip.background = element_blank(),
            strip.placement = "outside",
            axis.text.x = element_text(angle = -0))+
      facet_wrap(~Presentation_type,  strip.position="bottom")+
      labs(x=NULL, y="Scolding Duration", fill="Top-ranked", color="Top-ranked")
    fig.5
    
    
 # LATENCY ANALYSIS: ######   
    
  # import data
    lat <- read_excel("latency_data.xlsx")
    str(lat)
    unique(lat$Date)
    lat=droplevels(subset(lat, Date != 
     "Only included for plotting, otherwise individuals missing from figure. This datapoint will be excluded from modelling via script."))
    range(lat$Latency)
    
  # prepare data
    # custom function (kindly provided by Roger Mundry) to drop cases including NAs, 
    # dummy code all factors and identify all possible random slopes 
    xx.fe.re=fe.re.tab(fe.model="Latency~Dominance+Sex+Raising+Days_since_Training+Group",
                       re="(1|Individual)", data=lat)
    nrow(lat)-nrow(xx.fe.re$data) # three cases were correctly dropped
    # they were only included for plotting, but not modelling (check data)
    xx.fe.re$summary # no identifiable random slopes
    lat2=xx.fe.re$data
    
    # dummy coding
    lat2$Group.Group.B = lat2$Group.Group.B - mean(lat2$Group.Group.B)
    lat2$Group.Group.merged = lat2$Group.Group.merged - mean(lat2$Group.Group.merged)
    
    # z-transformation
    lat2$z.Days_since_Training=as.vector(scale(lat2$Days_since_Training))
    
  # full model
    full.lat.mod=glmmTMB(Latency~Dominance*Group+Sex+Days_since_Training+
                           (1+z.Days_since_Training+Group.Group.B+Group.Group.merged||Individual),
                         data=lat2, family=gaussian(link="log")) # does not converge, let's remove interaction
    
    
    full.lat.mod=glmmTMB(Latency~Dominance+Group+Sex+Days_since_Training+
                           (1+z.Days_since_Training+Group.Group.B+Group.Group.merged||Individual),
                         data=lat2, family=gaussian(link="log")) # does not converge, let's remove random slopes for group
    
    full.lat.mod=glmmTMB(Latency~Dominance+Group+Sex+Days_since_Training+
                           (1+z.Days_since_Training||Individual),
                         data=lat2, family=gaussian(link="log")) # converges
    full.lat.mod$sdr$pdHess #confirms convergence
  
    # checking model assumptions:
    # check residuals
    hist(resid(full.lat.mod)) # ok
    
    # deviations from common intercept and slopes (Best Linear Unbiased Predictors)
    ranef.diagn.plot(full.lat.mod) # ok
    
    # collinearity test via variance inflation factors
    xx=lm(Latency~Dominance+Sex+Days_since_Training+Group, data=lat2)
    vif(xx) 
    xx2=vif(xx)[, 3]^2
    mean(xx2) # ok
    max(xx2) # ok
    
    # Dharma model diagnostics  
    testDispersion(full.lat.mod)
    simulationOutput <- simulateResiduals(fittedModel = full.lat.mod, plot = F)
    residuals(simulationOutput)
    plot(simulationOutput) # ok
    
    # model stability
    full.stab=glmmTMB.stab(model.res=full.lat.mod, data=lat2)
    round(full.stab$summary[, -1], 3)
    m.stab.plot(full.stab$summary[, -1]) # one level of group ("merged") is unstable, otherwise ok
    
  
    # reduced model
    red.lat.mod=glmmTMB(Latency~Group+Sex+Days_since_Training+
                          (1+z.Days_since_Training||Individual),
                        data=lat2, family=gaussian(link="log")) # converges
    red.lat.mod$sdr$pdHess #confirms convergence
    
    
    # model comparison
    as.data.frame(anova(red.lat.mod, full.lat.mod, test="Chisq")) # significant
    
    
    # model output
    summary(full.lat.mod) # model output
    confint(full.lat.mod) # confidence intervals
    
    # plot model results
    plot(ggpredict(full.lat.mod, terms = c("Group", "Dominance")))
    xxp = ggpredict(full.lat.mod, terms = c("Group", "Dominance"))
    xxp
    dt2 = xxp
    setDT(dt2)  
    head(dt2)
    setnames(dt2, old = c("x", "group"), new = c("Group", "Dominance"))
    dt2
    
    df2=lat2
   
    df2 <- within(df2, Dominance <- relevel(as.factor(Dominance), ref = "yes"))
    dt2 <- within(dt2, Dominance <- relevel(as.factor(Dominance), ref = "yes"))
    
    fig.6=
      ggplot(df2, aes(x = Dominance, y = Latency)) +
      geom_boxplot(aes(fill=Dominance), outlier.shape = NA, position=position_dodge(.9), alpha=0.3)+
      scale_fill_manual(name="Top-ranked", values=c("#EE6677", "#66CCEE"))+
      new_scale_fill()+ new_scale_color()+
      geom_errorbar(mapping = aes(ymax = conf.high,ymin = conf.low,x = Dominance,color = Dominance), width=0.9, size=1.2,
                    data = dt2, inherit.aes = FALSE)+
      geom_point(aes(x=Dominance, y=predicted, fill=Dominance, color=Dominance), size=3.5, alpha=1, shape=23,
                 data = dt2, inherit.aes = FALSE) +
      scale_fill_manual(name="Top-ranked", values=c("#AA3377", "#4477AA"))+
      scale_color_manual(name="Top-ranked", values=c("#AA3377", "#4477AA"))+
      new_scale_fill()+
      geom_point(aes(fill=Dominance), position=position_jitterdodge(0.9), size=1.5, alpha=0.8, shape=21) +
      scale_fill_manual(name="Top-ranked", values=c("#EE6677", "#66CCEE"))+
      theme_classic()+
      theme(strip.background = element_blank(),
            strip.placement = "outside",
            axis.text.x = element_text(angle = -0))+
      facet_wrap(~Group,  strip.position="bottom")+
      ylim(0,800)+
      labs(x=NULL, y="Scolding Latency")
    fig.6
  
    
  # conclusion
    # dominant individuals have significantly lower latency to scold
    
  # concerning noise of latency due to experimental setup:
    # due to the layout of the research station the presenter entered the aviary complex always close to 
    # aviary B, where the presenter was immediately in view of both groups, but much closer to group B 
    # than to group A. because of that, we'll follow up with an analysis on the order of scolding (per group)
    # to remove this noise at the cost of some information
    
    # visualising the noise as latency per group and date
    fig.4=
      ggplot(lat, aes(x=Date, y=Latency, color=Group, fill=Group, shape=Group))+
      geom_jitter()+
      theme_classic()+
      theme(axis.text.x = element_text(angle = 45, hjust = 1, vjust = 1))+
      labs(x=NULL, y="Scolding Latency")+
      scale_color_manual(values=c('#EE6677', '#4477AA', '#CCBB44'))+
      ylim(0,800)
    fig.4
    
    
# ORDER ANALYSIS: #####
  # using ordinal logistic regression 
  # import data
    lat <- read_excel("latency_data.xlsx")
    str(lat)
    unique(lat$Date)
    lat=droplevels(subset(lat, Date != "Only included for plotting, otherwise individuals missing from figure. This datapoint will be excluded from modelling via script."))
    lat$Order_by_Group=as.factor(lat$Order_by_Group)
    lat$top_rank <- as.numeric(str_replace_all(lat$Dominance, c("yes" = "1", "no" = "0")))
    lat$male <- as.numeric(str_replace_all(lat$Sex, c("m" = "1", "f" = "0")))
    
  # data preparation
    # custom function (kindly provided by Roger Mundry) to drop cases including NAs, 
    # dummy code all factors and identify all possible random slopes 
    xx.fe.re=fe.re.tab(fe.model="Order_by_Group~top_rank+male+Raising+Days_since_Training",
                       re="(1|Individual)", data=lat)
    nrow(lat)-nrow(xx.fe.re$data)
    # they were only included for plotting, but not modelling (check data)
    xx.fe.re$summary # no identifiable random slopes
    dat=xx.fe.re$data
    
  # data exploration
    # one at a time, table the predictors
    lapply(dat[, c("Order_by_Group", "top_rank", "male")], table) # scolding orders 4 and higher have small sample size, probably problematic
    
    # three way cross tabs (xtabs) and flatten the table
    ftable(xtabs(~ male + Order_by_Group + top_rank, data = dat)) # better variation in females, worse in males
    
    # visual data exploration
    ggplot(dat, aes(y = Days_since_Training, x = Order_by_Group)) +
      geom_boxplot(size = .75) +
      geom_jitter(alpha = .5) +
      facet_grid(top_rank ~ male, margins = TRUE, labeller="label_both") +
      theme(axis.text.x = element_text(hjust = 1, vjust = 1))
    # looking at bottom right panel including all data, we again see that most of the time only two, sometimes three birds scold. 
      
  # full model
    m <- polr(Order_by_Group ~ top_rank + male + Days_since_Training, data = dat, Hess=TRUE)
    
  # null model
    n <- polr(Order_by_Group ~ male + Days_since_Training, data = dat, Hess=TRUE)
  
  # model comparison  
    as.data.frame(anova(n, m, test="Chisq"))
    extractAIC(m)
    extractAIC(n)
    # full model has significantly lower AIC than null model
   
    # collinearity test via variance inflation factors
    xxo=lm(Latency ~ top_rank + male + Days_since_Training, data = lat) # use "Latency" as dummy variable to get VIF scores
    vif(xxo) # VIFs are fine
    
    # check proportional odds
    brant(m) 
    # warning: fitted probabilities numerically 0 or 1 occured
    # this probably leads back to the distribution of our data, with small sample size in scolding orders of 4 or higher.
    # in some instances (e.g. scolding order 6 for males) we have no data. let's investigate the proportional odds assumption manually for more detailed info
    
    # checking the proportional odds assumption manually
      sf <- function(y) {
        c('Y>=1' = qlogis(mean(y >= 1)),
          'Y>=2' = qlogis(mean(y >= 2)),
          'Y>=3' = qlogis(mean(y >= 3)),
          'Y>=4' = qlogis(mean(y >= 4)),
          'Y>=5' = qlogis(mean(y >= 5)),
          'Y>=6' = qlogis(mean(y >= 6)))
      }
      
      (s <- with(dat, summary(as.numeric(Order_by_Group) ~ top_rank + male + Days_since_Training, fun=sf)))
      # This table displays the (linear) predicted values we would get if we regressed our dependent variable 
      # on our predictor variables one at a time, without the parallel slopes assumption.
      # We can evaluate the parallel slopes assumption by running a series of binary logistic regressions with varying cutpoints 
      # on the dependent variable and checking the equality of coefficients across cutpoints.
      
      glm(I(as.numeric(Order_by_Group) >= 2) ~ top_rank, family="binomial", data = dat) # fits
      # Looking at the intercept for this model (2.11), we see that it matches the predicted value in the cell for top_rank equal to "no" in the column 
      # for Y>=2, the value below it, for top_rank equals "yes" is equal to the intercept plus the coefficient for top_rank (i.e. 2.11 + -2.67 = -0.56).
      glm(I(as.numeric(Order_by_Group) >= 3) ~ top_rank, family="binomial", data = dat) # fits
      glm(I(as.numeric(Order_by_Group) >= 4) ~ top_rank, family="binomial", data = dat) # fits
      glm(I(as.numeric(Order_by_Group) >= 5) ~ top_rank, family="binomial", data = dat) # fits
      glm(I(as.numeric(Order_by_Group) >= 6) ~ top_rank, family="binomial", data = dat) # fits
      
      glm(I(as.numeric(Order_by_Group) >= 2) ~ male, family="binomial", data = dat) # fits
      glm(I(as.numeric(Order_by_Group) >= 3) ~ male, family="binomial", data = dat) # fits
      glm(I(as.numeric(Order_by_Group) >= 4) ~ male, family="binomial", data = dat) # fits
      glm(I(as.numeric(Order_by_Group) >= 5) ~ male, family="binomial", data = dat) # fits
      glm(I(as.numeric(Order_by_Group) >= 6) ~ male, family="binomial", data = dat) # fits
      
      # Looking at the following table we see the effects that levels of top_rank ("yes" and "no") have on the probability of 
      # scolding order 1, 2 and 3 are similar
      s[, 4] <- s[, 4] - s[, 3]
      s[, 3] <- s[, 3] - s[, 3]
      s # print
      # However, from scolding order 4 upwards this is no longer the case and the proportional odds assumption no longer holds. 
      # Most likely due to the small sample size from order 4 upwards.
      
      # The same is also displayed in this plot:
      plot(s, which=1:6, pch=1:6, xlab='logit', main=' ', xlim=range(s[,3:4]))  
      # Markers should have similar distancing between the levels of the predictors (represented by the horizontal lines), which is not the case
      plot(s, which=1:3, pch=1:3, xlab='logit', main=' ', xlim=range(s[,3:4])) 
      # limiting the plot to the first three orders shows that assumptions are still met
    
  # considering that the proportional odds test (brant) shows the warning of some fitted probabilities being 0 or 1,
  # and considering we manually confirmed that proportional odds assumption can not be confirmed for orders of 4 and above,
  # we will remove order of 4 and above from the test data.
  
  # let's start by re-importing the data, but now limiting it to order of max 3:
        
        lat <- read_excel("latency_data.xlsx")
        str(lat)
        unique(lat$Date)
        lat=droplevels(subset(lat, Date != "Only included for plotting, otherwise individuals missing from figure. This datapoint will be excluded from modelling via script."))
        
        # here we now limit our test data based on above findings:
        lat=droplevels(subset(lat, Order_by_Group<4)) 
        
        # all other steps are identical:
        lat$Order_by_Group=as.factor(lat$Order_by_Group)
        lat$top_rank <- as.numeric(str_replace_all(lat$Dominance, c("yes" = "1", "no" = "0")))
        lat$male <- as.numeric(str_replace_all(lat$Sex, c("m" = "1", "f" = "0")))
        
        # data preparation
        # custom function (kindly provided by Roger Mundry) to drop cases including NAs, 
        # dummy code all factors and identify all possible random slopes 
        xx.fe.re=fe.re.tab(fe.model="Order_by_Group~top_rank+male+Raising+Days_since_Training",
                           re="(1|Individual)", data=lat)
        nrow(lat)-nrow(xx.fe.re$data)
        # they were only included for plotting, but not modelling (check data)
        xx.fe.re$summary # no identifiable random slopes
        dat=xx.fe.re$data
        
        # data exploration
        # one at a time, table the predictors
        lapply(dat[, c("Order_by_Group", "top_rank", "male")], table) 
        
        # three way cross tabs (xtabs) and flatten the table
        ftable(xtabs(~ male + Order_by_Group + top_rank, data = dat)) 
        
        # visual data exploration
        ggplot(dat, aes(y = Days_since_Training, x = Order_by_Group)) +
          geom_boxplot(size = .75) +
          geom_jitter(alpha = .5) +
          facet_grid(top_rank ~ male, margins = TRUE, labeller="label_both") +
          theme(axis.text.x = element_text(hjust = 1, vjust = 1))
        
        # full model
        m <- polr(Order_by_Group ~ top_rank + male + Days_since_Training, data = dat, Hess=TRUE)
        nrow(dat) # number of observations
        length(unique(dat$Individual)) # number of subjects
        
        # null model
        n <- polr(Order_by_Group ~ male + Days_since_Training, data = dat, Hess=TRUE)
        
        # model comparison  
        as.data.frame(anova(n, m, test="Chisq"))
        
        extractAIC(m)
        extractAIC(n)
        # full model still has significantly lower AIC than null model, even after limiting test data
        
        # collinearity test via variance inflation factors
        xxo=lm(Latency ~ top_rank + male + Days_since_Training, data = lat) # use "Latency" as dummy variable to get VIF scores
        vif(xxo) # VIFs are still fine
        
        # check proportional odds
        brant(m) 
        # we now no longer get the warning: fitted probabilities numerically 0 or 1 occured
        # it seems removing all data for orders 4 and above helped, but let's again investigate manually
        
        # checking the proportional odds assumption manually, now for only three orders
        sf <- function(y) {
          c('Y>=1' = qlogis(mean(y >= 1)),
            'Y>=2' = qlogis(mean(y >= 2)),
            'Y>=3' = qlogis(mean(y >= 3)))
        }
        
        (s <- with(dat, summary(as.numeric(Order_by_Group) ~ top_rank + male + Days_since_Training, fun=sf)))
        
        glm(I(as.numeric(Order_by_Group) >= 2) ~ top_rank, family="binomial", data = dat) # fits
        glm(I(as.numeric(Order_by_Group) >= 3) ~ top_rank, family="binomial", data = dat) # fits
        
        glm(I(as.numeric(Order_by_Group) >= 2) ~ male, family="binomial", data = dat) # fits
        glm(I(as.numeric(Order_by_Group) >= 3) ~ male, family="binomial", data = dat) # fits
        
        # looks better now, assumption is confirmed for all available orders (for test predictor top_rank):
        s[, 4] <- s[, 4] - s[, 3]
        s[, 3] <- s[, 3] - s[, 3]
        s # print
        
        plot(s, which=1:3, pch=1:3, xlab='logit', main=' ', xlim=range(s[,3:4])) 
        # the plot confirms it visually (same spacing of markes on both lines for top_rank)
        # we can now continue to the model output
        
  # model output
  summary(m)
  
  # get p-values and confidence intervals
  # store table
  (ctable <- coef(summary(m)))
  
  # calculate and store p values
  p <- pnorm(abs(ctable[, "t value"]), lower.tail = FALSE) * 2
  
  # combined table
  (round((ctable <- cbind(ctable, "p value" = p)),3)) # top_rank is significant
  (ci <- confint(m)) # default method gives profiled CIs
  confint.default(m) # CIs assuming normality
  
  # get odds ratios, easier to interpret than coefficients
  exp(coef(m))
  
  # OR and CI
  exp(cbind(OR = coef(m), ci))
  
  # conclusion: top ranked individuals are significantly more likely to scold earlier than others      
        
  # predicted probabilities and plot:
    newdat <- data.frame(
      top_rank = rep(0:1, 200),
      male = rep(0:1, each = 200),
      Days_since_Training = rep(seq(from = 2, to = 595, length.out = 100), 4))
    
    newdat <- cbind(newdat, predict(m, newdat, type = "probs"))
    head(newdat)
    
    lnewdat <- melt(newdat, id.vars = c("top_rank", "male", "Days_since_Training"),
                    variable.name = "Level", value.name="Probability")
    head(lnewdat)
    ggplot(lnewdat, aes(x = Days_since_Training, y = Probability, colour = Level)) +
      geom_line() + facet_grid(top_rank ~ male, labeller="label_both")
    
    plot.dat=lnewdat
    plot.dat$Sex=str_replace_all(plot.dat$male, c("1" = "male", "0" = "female"))
    plot.dat$top_rank=as.factor(str_replace_all(plot.dat$top_rank, c("1" = "yes", "0" = "no")))
    plot.dat$Order = plot.dat$Level
    plot.dat <- within(plot.dat, top_rank <- relevel(as.factor(top_rank), ref = "yes"))
    
    # stacked barplot
    fig.7=
    ggplot(plot.dat, aes(x = top_rank, y = Probability/2, fill=Order)) + 
      geom_bar(stat = "identity")+
      labs(y="Probability",x="Top-ranked", fill= "Scolding Order")+
      scale_fill_manual(name="Scolding Order", values=c('#EE6677', '#4477AA', '#CCBB44'))
    fig.7  
    
    # line plot
    fig.7.line=
      ggplot(plot.dat, aes(x = Days_since_Training, y = Probability, colour = Order)) +
      geom_line(size=0.8) + 
      facet_grid(top_rank ~ Sex)+
      theme_classic()+
      labs(x="Days since Training", y="Probability", color="Scolding Order")+
      scale_color_manual(values=c('#EE6677', '#4477AA', '#CCBB44'))
    fig.7.line
    
    # colorblind friendly 6 color scale: '#4477AA', '#EE6677', '#228833', '#CCBB44', '#66CCEE', '#AA3377'
    # https://personal.sron.nl/~pault/
    
    
  # conclusion: 
    # model output: top ranked individuals are significantly more like to scold earlier, 
    # control predictors (Sex, Days since Training) are not significant
    # orders 1, 2 and 3 meet proportional odds assumptions (for top_rank), rest does not
    # basically no difference between sexes, little difference across time. clear difference between top ranked and not top ranked subjects.
    
  # available figures for export:
    fig.3 # trial overview
    fig.4 # noise of latency
    fig.5 # ratio result
    fig.6 # latency result
    fig.7 # order result
  
  # # export figures
  # getwd()
  # #setwd("D:/ucloud/Work/Projects/first authorships/paper 3 individual separation/___resubmission/send")
  # # double column
  # ggsave(
  #   "fig.5.tiff",
  #   plot = fig.5,
  #   device = NULL,
  #   path = NULL,
  #   scale = 1.3,
  #   width = 170,
  #   height = 80,
  #   units = "mm",
  #   dpi = 300,
  #   limitsize = TRUE,
  #   compression = "lzw"
  # ) 
  # # 1 column (85 mm) or 2 columns (170 mm), maximum height of 225 mm for figure and legend
  # # 300 dpi
  # 
  # # single column
  # ggsave(
  #   "fig.7.tiff",
  #   plot = fig.7,
  #   device = NULL,
  #   path = NULL,
  #   scale = 1.8,
  #   width = 85,
  #   height = 40,
  #   units = "mm",
  #   dpi = 300,
  #   limitsize = TRUE,
  #   compression = "lzw"
  # ) 
  # 
  save.image(file = "separation_study.RData")

  sessionInfo() # in case results vary between package versions
  # output:
  # R version 4.0.5 (2021-03-31)
  # Platform: x86_64-w64-mingw32/x64 (64-bit)
  # Running under: Windows 10 x64 (build 19044)
  # 
  # Matrix products: default
  # 
  # locale:
  #   [1] LC_COLLATE=English_United Kingdom.1252  LC_CTYPE=English_United Kingdom.1252   
  # [3] LC_MONETARY=English_United Kingdom.1252 LC_NUMERIC=C                           
  # [5] LC_TIME=English_United Kingdom.1252    
  # 
  # attached base packages:
  #   [1] stats     graphics  grDevices utils     datasets  methods   base     
  # 
  # other attached packages:
  #   [1] tiff_0.1-11       DHARMa_0.4.3      brant_0.3-0       ggnewscale_0.4.7  ggeffects_1.1.2  
  # [6] data.table_1.14.0 reshape2_1.4.4    Hmisc_4.7-0       Formula_1.2-4     survival_3.2-10  
  # [11] lattice_0.20-41   MASS_7.3-53.1     emmeans_1.6.0     forcats_0.5.1     stringr_1.4.0    
  # [16] dplyr_1.0.5       purrr_0.3.4       readr_1.4.0       tidyr_1.1.3       tibble_3.1.1     
  # [21] tidyverse_1.3.1   viridis_0.6.2     viridisLite_0.4.0 ggplot2_3.3.6     car_3.0-10       
  # [26] carData_3.0-4     glmmTMB_1.0.2.1   readxl_1.3.1     
  # 
  # loaded via a namespace (and not attached):
  #   [1] TH.data_1.0-10      minqa_1.2.4         colorspace_2.0-0    deldir_1.0-6       
  # [5] ellipsis_0.3.2      rio_0.5.26          sjlabelled_1.1.8    estimability_1.3   
  # [9] htmlTable_2.4.1     base64enc_0.1-3     fs_1.5.0            rstudioapi_0.13    
  # [13] farver_2.1.0        fansi_0.4.2         mvtnorm_1.1-1       lubridate_1.8.0    
  # [17] xml2_1.3.2          codetools_0.2-18    splines_4.0.5       doParallel_1.0.16  
  # [21] knitr_1.33          jsonlite_1.7.2      nloptr_1.2.2.2      broom_0.7.6        
  # [25] cluster_2.1.1       dbplyr_2.1.1        png_0.1-7           shiny_1.6.0        
  # [29] compiler_4.0.5      httr_1.4.2          backports_1.2.1     assertthat_0.2.1   
  # [33] Matrix_1.3-2        fastmap_1.1.0       cli_3.1.0           later_1.3.0        
  # [37] htmltools_0.5.2     tools_4.0.5         coda_0.19-4         gtable_0.3.0       
  # [41] glue_1.4.2          tinytex_0.35        Rcpp_1.0.9          cellranger_1.1.0   
  # [45] vctrs_0.3.8         nlme_3.1-152        iterators_1.0.13    insight_0.18.0     
  # [49] xfun_0.28           openxlsx_4.2.3      lme4_1.1-26         rvest_1.0.2        
  # [53] mime_0.10           lifecycle_1.0.0     statmod_1.4.35      zoo_1.8-9          
  # [57] scales_1.1.1        promises_1.2.0.1    hms_1.0.0           parallel_4.0.5     
  # [61] sandwich_3.0-1      TMB_1.7.20          RColorBrewer_1.1-2  curl_4.3.1         
  # [65] gridExtra_2.3       rpart_4.1-15        latticeExtra_0.6-30 stringi_1.7.5      
  # [69] gap_1.2.3-1         foreach_1.5.1       checkmate_2.0.0     boot_1.3-27        
  # [73] zip_2.1.1           qgam_1.3.3          rlang_0.4.11        pkgconfig_2.0.3    
  # [77] labeling_0.4.2      htmlwidgets_1.5.4   tidyselect_1.1.1    plyr_1.8.6         
  # [81] magrittr_2.0.1      R6_2.5.0            generics_0.1.0      multcomp_1.4-17    
  # [85] DBI_1.1.1           mgcv_1.8-34         pillar_1.6.0        haven_2.4.1        
  # [89] foreign_0.8-81      withr_2.4.2         abind_1.4-5         nnet_7.3-15        
  # [93] modelr_0.1.8        crayon_1.4.1        interp_1.0-33       utf8_1.2.1         
  # [97] jpeg_0.1-9          grid_4.0.5          reprex_2.0.1        digest_0.6.27      
  # [101] xtable_1.8-4        httpuv_1.6.3        munsell_0.5.0      
  # > 
